# Supplementary material for: Brain hyperserotonemia causes autism-relevant social deficits in mice
Source: Mol Autism. 2018 Nov 26;9:60. doi: 10.1186/s13229-018-0243-3 (PMC6258166; doi:10.1186/s13229-018-0243-3)
Supplement: Supplementary file 2 — Lists of the genes analyzed in Fig. 5. (XLSX 63 kb) [file 13229_2018_243_MOESM2_ESM.xlsx]

## Sheet: Sert KO(c) vs WT(c)
Gene name	Fold change
Ccnb3	-9.18061
Olfr366	-6.46545
AU015558	-4.63043
BC049730	-4.05931
Tdpoz1	-3.86409
Olfr345	-3.83754
Olfr133	-3.31334
Prdm9	-3.3043
1700084F23Rik	-3.00446
BB217526	-2.48664
Hist1h3a	-2.30049
Anp32a	-2.29397
A430085C19	-2.0907
Ggta1	-2.0589
Chek1	-2.03687
Spint3	-2.01565
A930011G23Rik	-1.99394
Glod4	-1.96722
4921509C19Rik	-1.95793
2010110K18Rik	-1.95036
Tmigd1	-1.93923
Kirrel	-1.86358
Enthd1	-1.86068
4930562F07Rik	-1.85276
Azi2	-1.84693
Hist1h4m	-1.81992
C130026I21Rik	-1.81395
Ppbp	-1.79133
A730009L09Rik	-1.78621
Gm4665	-1.77652
Sytl4	-1.75462
Hsd17b13	-1.70798
Wfdc11	-1.704
Gm9973	-1.68865
Olfr1404	-1.67654
Ces1h	-1.66882
Slc16a6	-1.65524
Syce1l	-1.63678
Ccdc171	-1.63634
Dcdc2c	-1.62063
Olfr1040	-1.6166
C330018A13Rik	-1.6165
Gm5891	-1.59181
Srp54b	-1.57801
Gm3014	-1.57398
Tsga14	-1.54847
Ppp1r12b	-1.54644
Klk13	-1.52524
LOC100503338	-1.52206
Zeb2	-1.52033
BC049635	-1.51546
AI317158	-1.50094
4930445E18Rik	-1.49933
Cyp11b1	-1.49327
Lrtm1	-1.49292
Ssxb6	-1.48299
Muc19	-1.47343
5430427G11Rik	-1.47208
Tmem5	-1.46599
Gm10473	-1.46426
Muc5b	-1.46098
Ccdc40	-1.45602
Art4	-1.4529
Slfn3	-1.44995
4930403O15Rik	-1.4455
E230025N22Rik	-1.44334
D230044P21Rik	-1.4388
Akap1	-1.43474
Pcdhga9	-1.43465
Vmn2r16	-1.4318
Calm4	-1.42929
Smad1	-1.4286
AU016765	-1.42801
A630077J23Rik	-1.42372
Syt6	-1.4212
4930505N22Rik	-1.41002
Gm5089	-1.40895
Tfrc	-1.4053
Nlrp2	-1.40517
Gm6787	-1.4039
F8	-1.40307
Myo15	-1.4023
Cdc25c	-1.40123
Ccdc24	-1.3972
Cldn4	-1.39188
Hist1h1e	-1.39161
Brd3	-1.38592
Tspyl5	-1.38564
9430076C15Rik	-1.38525
Fgd1	-1.38418
Tcp10b	-1.383
Cyp2e1	-1.38073
Wdr61	-1.3767
Sfxn5	-1.37513
Igf2	-1.37313
Gm10143	-1.37308
Tcf7l2	-1.37203
Kcnj3	-1.37182
Gm16386	-1.37066
Foxl1	-1.3697
Gm3853	-1.36958
Napsa	-1.36785
Gm13180	-1.36582
Nup188	-1.36515
Rimbp2	-1.36429
Setd3	-1.36309
Adh1	-1.36235
A230107N01Rik	-1.3599
Esm1	-1.35861
Rnf150	-1.35691
Slc39a9	-1.35667
Fbxl22	-1.35617
1700071K01Rik	-1.35616
Loxl2	-1.35107
Lrrk1	-1.34999
1700049E17Rik1	-1.34853
Gm5144	-1.34796
C030013C21Rik	-1.34731
Bcl6b	-1.34712
Maml3	-1.34539
Gm9753	-1.34482
Srgap3	-1.34363
Nrn1	-1.34296
Spag16	-1.33896
Tssk1	-1.33839
5830487J09Rik	-1.33697
Proser1	-1.33619
Apol10b	-1.33557
Pon2	-1.33361
Cd226	-1.33347
Utp14a	-1.33342
Mmab	-1.3334
Dixdc1	-1.33246
Col14a1	-1.33147
Pcdhga1	-1.33063
Gm10209	-1.33054
Atp6v1g3	-1.32979
Magi1	-1.32913
Cdk14	-1.32913
D17H6S56E-5	-1.32898
Slc16a14	-1.32896
E030047D23Rik	-1.32857
A930023M06Rik	-1.32816
Ppp6r2	-1.32543
Tet2	-1.32269
1110028F11Rik	-1.32161
Src	-1.32013
2310002L09Rik	-1.31966
Smcr8	-1.31767
Grhl2	-1.31557
Gpr157	-1.31412
Chrna9	-1.3121
6430548M08Rik	-1.31131
Gaa	-1.30948
Dnajb11	-1.30934
Cd79b	-1.30729
Rragd	-1.30624
Gm9889	-1.30348
Tbx1	-1.30216
Basp1	-1.30157
Hdhd2	-1.30106
Dmtf1	-1.30083
5430420F09Rik	-1.2996
Tbc1d20	-1.29795
Slc45a4	-1.29758
4930417O13Rik	-1.29752
Hic1	-1.29633
1700120B22Rik	-1.29605
Map3k9	-1.29561
Dennd2d	-1.29414
Cuedc1	-1.29402
Ctnnal1	-1.29308
E430022K19Rik	-1.29237
Pi16	-1.29174
2010110P09Rik	-1.29162
Akap11	-1.29083
Hpn	-1.29011
Cxcl12	-1.28933
4833421G17Rik	-1.28834
Oprd1	-1.28761
Syne2	-1.28682
Ptprn2	-1.2867
Mll1	-1.28602
6720427H10Rik	-1.28585
Mfn2	-1.28565
C030005K06Rik	-1.28546
Kdr	-1.28475
Gm5468	-1.28317
Runx2	-1.2827
4930528J11Rik	-1.2823
Csnk1g3	-1.28082
Setd8	-1.28002
Mpeg1	-1.27975
Txlna	-1.27957
Hdx	-1.2793
Mical3	-1.27875
Cobll1	-1.27765
Nufip2	-1.27664
Ccny	-1.27617
B230219D22Rik	-1.27576
Bmpr2	-1.27571
Npr1	-1.27426
Rab5b	-1.27321
Tmem184a	-1.27281
Tnks	-1.27255
Pou2af1	-1.27166
C530008M17Rik	-1.27163
Txn2	-1.27127
Vegfa	-1.27078
Gm5124	-1.27039
Golgb1	-1.26999
Ms4a7	-1.26792
Fam120c	-1.26767
Zfp239	-1.26764
Gm10489	-1.26663
Mapk6	-1.26435
Fam101b	-1.26343
9430024F10Rik	-1.26263
Chst10	-1.26258
Wasf3	-1.2625
Dnajc27	-1.26172
Thbd	-1.26134
Gm15800	-1.26102
Ric3	-1.26079
Gm3893	-1.25976
Icam2	-1.25885
Tenm3	-1.25881
6720473M08Rik	-1.25735
Ighv14-2	-1.25694
Kcnj11	-1.25692
Baiap2l2	-1.2569
Adamts10	-1.25634
Ly6g6f	-1.25625
Zbtb7a	-1.25559
Hs1bp3	-1.25548
Vps52	-1.25541
Mettl6	-1.25515
Ttc7	-1.25492
Wdfy2	-1.25491
Gm6402	-1.2549
Cd40	-1.25434
Ncrna00086	-1.25434
Nhsl2	-1.25416
9530004P13Rik	-1.25415
Clvs1	-1.2541
Trappc9	-1.25333
Mark4	-1.25316
Tbck	-1.25262
Lpar1	-1.25256
Ino80	-1.2522
Dapl1	-1.25145
Sbno2	-1.2513
Sfi1	-1.25117
AI414108	-1.25087
Dnajc28	-1.25061
F630201L12Rik	-1.2502
Phf8	-1.24958
Cbfa2t3	-1.24894
Slc34a1	-1.24844
Fnbp1	-1.24829
Fam69c	-1.24792
Ncam2	-1.24747
Wbscr17	-1.24716
Fgd3	-1.24668
C1qtnf1	-1.24634
Eif4g3	-1.24592
9530085L11Rik	-1.24493
Gm10548	-1.24492
Klhl22	-1.24456
Tyro3	-1.24427
Ripply3	-1.24389
Fgf23	-1.24386
Trp63	-1.24311
D17H6S53E	-1.24299
4930523C07Rik	-1.24277
Car10	-1.24253
9530026P05Rik	-1.24247
Npnt	-1.24237
Layn	-1.24215
Lilrb3	-1.24204
Masp2	-1.24204
Sync	-1.24191
Slc45a2	-1.24116
Chrm2	-1.24086
Gpr4	-1.24075
Fmn1	-1.24058
Akap17b	-1.24043
A930018M24Rik	-1.24028
Nes	-1.2401
Xpo4	-1.23988
2610020P09Rik	-1.23954
Taok2	-1.23949
2310014L17Rik	-1.23935
Accn5	-1.23931
C2cd3	-1.23877
Spnb2	-1.238
Hist1h3i	-1.23714
3010001F23Rik	-1.23693
Tspan5	-1.23624
Gm3227	-1.23622
Trim40	-1.23611
Cyld	-1.23608
Diap1	-1.23594
Spryd3	-1.23581
Sh3pxd2a	-1.23532
Prox2	-1.23395
Dlx1as	-1.23297
Prkcq	-1.23254
Mirg	-1.2319
Nphp1	-1.23181
Morc2b	-1.2312
Kcnq5	-1.23095
Aig1	-1.23073
Maz	-1.23067
Kdm4a	-1.2304
Rfx4	-1.22965
Pcdhgb1	-1.22956
Gm4098	-1.22952
Cd93	-1.22922
Fn3krp	-1.22873
Vmn2r49	-1.22871
Tspan2	-1.22824
Flrt1	-1.22745
2900073C17Rik	-1.22719
Anks1b	-1.22692
Ctsc	-1.2269
Nlgn1	-1.22674
Entpd4	-1.22666
Cldn5	-1.22604
Gmcl1	-1.22536
Fam178b	-1.22529
Dnajc5	-1.22352
4930480K23Rik	-1.22299
Arpp21	-1.22259
Cd209f	-1.22243
Snora47	-1.22159
Prdm6	-1.22156
Scube3	-1.22137
D14Ertd670e	-1.22068
Grin2b	-1.22038
Parp4	-1.21976
Galntl6	-1.21967
4833417C18Rik	-1.21949
G2e3	-1.21903
Xkr7	-1.21895
Fam53b	-1.21892
Cyp2d34	-1.21847
Prss35	-1.2184
0610010F05Rik	-1.21815
Cobl	-1.21802
Cecr2	-1.21787
Senp7	-1.21735
Smarcc1	-1.21727
1700027A15Rik	-1.21726
4930432N10Rik	-1.21621
Kbtbd11	-1.21604
Kcnb1	-1.21596
Fam81a	-1.21573
Mll2	-1.21533
Myo10	-1.21523
Ptch1	-1.21516
Mageb16-ps1	-1.21494
2310075C17Rik	-1.21474
Mkl2	-1.21456
Zdhhc9	-1.2144
Pkd2l1	-1.21409
Rabgef1	-1.21357
2810403G07Rik	-1.21317
AI504432	-1.21289
1700054O19Rik	-1.21288
Iqcd	-1.21261
Ttyh2	-1.21235
Rbm41	-1.2118
Lpin2	-1.21179
Exoc3l4	-1.21106
Abcc5	-1.21096
Shank1	-1.21081
Epb4.1l1	-1.2104
4930546C10Rik	-1.2094
Btnl2	-1.20898
Nrxn3	-1.20888
Kcnc3	-1.20873
Celf5	-1.20867
Hist2h2bb	-1.20811
Iqcg	-1.20803
Prpf31	-1.20762
Tomt	-1.20735
Suv420h1	-1.20691
Tbr1	-1.20631
9430031J16Rik	-1.20626
Tmem245	-1.20621
Srsf11	-1.20619
Prdx6	-1.20588
Hivep3	-1.20573
Kras	-1.20514
Cpne5	-1.20508
Exoc4	-1.20496
Epm2a	-1.20446
Sorcs1	-1.20439
Sik2	-1.20425
Dnajc18	-1.2039
Gjb2	-1.20376
Farp1	-1.20309
A230057D06Rik	-1.2028
Tbl1x	-1.20275
Btbd9	-1.20242
Steap3	-1.20223
Bcl7b	-1.20206
Ino80b	-1.20202
Ccdc64	-1.20159
Ushbp1	-1.20124
Gbf1	-1.20067
D17Wsu92e	-1.20025
5830426K05Rik	-1.20009
Corin	1.20111
Ampd3	1.20141
Gm10754	1.20247
Slc25a13	1.20437
Pfas	1.20498
D230040J21Rik	1.21137
B3galt5	1.21453
Abca14	1.21809
A330015K06Rik	1.22033
Mfsd2a	1.22114
Mlip	1.22249
Rerg	1.22283
Sertad3	1.22351
Apaf1	1.22357
Ankrd55	1.22478
Slc38a2	1.22478
Micalcl	1.22488
Olfr50	1.22583
Gm94	1.22737
G630022F23Rik	1.22965
Ptger4	1.23143
B230206H07Rik	1.23483
Nsun7	1.23514
Nmur1	1.23617
Mertk	1.23781
Trim14	1.2392
A430105D02Rik	1.24257
Emilin2	1.24292
Dppa3	1.24412
Ins1	1.24526
Mc4r	1.24575
Prrg1	1.25043
Rtkn2	1.25203
Gcg	1.25441
Tssk4	1.25541
Tekt4	1.25589
Gli2	1.25791
Igll1	1.25942
Edn1	1.25989
2700046A07Rik	1.26606
Pom121l2	1.26661
Sh2b2	1.26708
Zfand4	1.27217
Mgst3	1.273
Spint2	1.27748
Bub1	1.28027
Gm136	1.28125
Ripk2	1.28175
Tob2	1.28227
Sacs	1.28321
Gm11627	1.28355
Dzip1l	1.28898
Fzd2	1.28942
Bsph2	1.28963
Ceacam11	1.2971
D730003K21Rik	1.30423
Trim29	1.30946
Cdh19	1.31348
Gpr173	1.31662
6430598A04Rik	1.3194
Olfr427	1.32171
Map3k6	1.32201
5830444B04Rik	1.33069
Pla2g3	1.33293
Fam84b	1.33412
Fkbp5	1.33573
Psmb2	1.33656
Atf1	1.33847
COX1	1.33975
Cyp2a22	1.34303
Wdr86	1.34528
Icmt	1.35601
Tlcd2	1.35735
Emilin3	1.36039
Olfr132	1.36912
Ros1	1.37866
Spata2l	1.3898
Creb3l1	1.3925
Vmn1r20	1.39827
Xdh	1.40062
Ms4a4a	1.40515
Sult1a1	1.40563
Mt1	1.42329
Lyzl1	1.43289
Vps33b	1.43445
Vmn1r189	1.4352
Sap30	1.44395
Gm4736	1.4497
Lcn3	1.45165
Tecrl	1.48094
4932416J16Rik	1.49143
4933425D22Rik	1.49907
Cyp1a1	1.50267
Gm5549	1.51043
Gm6880	1.511
S100g	1.5161
Depdc1a	1.51972
Synpo2	1.531
Crct1	1.53897
Itgad	1.55955
Hoxa13	1.56756
2310015D24Rik	1.5833
Olfr1513	1.60107
Ldlrad1	1.62073
Gm10555	1.65045
Nprl3	1.65325
Hif3a	1.65466
Rnase12	1.65777
Ada	1.65995
Olfr1325	1.73886
Il1f5	1.74377
1700047K16Rik	1.77758
Mcoln3	1.85091
Olfr206	1.99512
Olfr570	2.02288
Smcp	2.04606
Dirc2	2.06341
Lao1	2.14295
4930434J08Rik	2.28538
Olfr681	2.43895
Plin4	2.45753
4921515L22Rik	2.64686
Crb1	2.81121
Pde5a	3.97457
Mstn	4.36199
H2-Ea-ps	4.53725
Gstm6	4.73528
Gm12789	5.29079
Slc6a4	5.37552
Gfi1	5.44092
H2-M10.6	6.0585
AU015836	9.93314
Xaf1	32.0261

## Sheet: Sert KO(t) vs Sert KO(c)
Gene name	Fold change
Sh2d1b2	-8.44614
Sult1d1	-6.50684
Trim61	-6.14048
Gfi1	-5.49249
Gstm6	-4.07169
D030018L15Rik	-3.9646
AU015836	-3.8597
Reg3g	-3.72707
1700013M08Rik	-3.37795
Gm5916	-3.2958
9130230L23Rik	-3.04757
Vmn2r71	-2.90186
Olfr812	-2.63823
Gm4759	-2.53094
Crb1	-2.41511
Gm9869	-2.32621
Gm568	-2.15195
4930434J08Rik	-2.1352
Gm13749	-1.96233
Mob1a	-1.95642
Olfr954	-1.88596
Kcnv2	-1.86665
Myoz2	-1.86313
Smtnl1	-1.83716
Olfr570	-1.7906
F2	-1.77968
4930449C09Rik	-1.75452
Cdh23	-1.72628
Ska1	-1.68491
Rbms3	-1.67312
Hoxd1	-1.66545
Cidec	-1.64885
Vmn1r183	-1.61665
Clec2d	-1.60907
Rhox5	-1.59121
BC107364	-1.56415
1700084C01Rik	-1.55149
Vmn1r67	-1.54229
Zic2	-1.53537
Ifi27l2a	-1.53052
Dtx3l	-1.4652
Gm4279	-1.43608
Ckmt2	-1.43181
Ldlrad2	-1.43084
Angptl1	-1.41413
Tfrc	-1.40884
Clec1b	-1.40422
Zbtb6	-1.39842
C79122	-1.37737
Mki67	-1.373
Ccr5	-1.36767
Car6	-1.35643
A730085E03Rik	-1.34707
Cdk1	-1.3412
4930465K10Rik	-1.34084
Syt6	-1.34021
Bub1	-1.33641
4930557B15Rik	-1.32764
Ifi44	-1.32659
4932416J16Rik	-1.31937
9630041A04Rik	-1.31741
Nkx6-3	-1.31444
Tead4	-1.31235
Bin2	-1.30433
Cdc6	-1.29731
5031434C07Rik	-1.2927
Tnc	-1.29029
BB031773	-1.28961
Npw	-1.2849
Spata2l	-1.28302
9630025H16Rik	-1.28208
Magt1	-1.2802
Acox2	-1.27955
Wnt2	-1.27077
Oas1a	-1.26783
Dennd1b	-1.2618
Mpp1	-1.25848
Samsn1	-1.25705
Gm4098	-1.25681
Cdkl3	-1.2567
Susd3	-1.25433
Lrba	-1.24873
Adamts5	-1.24606
Dbp	-1.24349
Ublcp1	-1.24206
Gm7120	-1.23274
Slc38a4	-1.23191
Dhh	-1.23143
Cenpq	-1.22839
Oas1f	-1.22703
Gm10471	-1.22456
Heyl	-1.22337
Gpr37	-1.22045
Foxd3	-1.22026
Zfp958	-1.2196
4930452G13Rik	-1.21926
Irak4	-1.21925
Col3a1	-1.21915
Cdca3	-1.21585
Hes5	-1.21316
Dclre1c	-1.21086
Slfn10-ps	-1.20804
E2f7	-1.20567
Cfh	-1.20529
Fabp7	-1.20029
Trim40	1.20122
Neat1	1.2014
Kctd11	1.20443
Gm10413	1.20495
Runx2	1.20499
Gpr114	1.20719
Fbxw22	1.20836
Ccdc37	1.20851
4933406C10Rik	1.2101
Rora	1.21015
Chn2	1.21096
1810008I18Rik	1.21202
Adamts9	1.21256
2410124H12Rik	1.21341
Cyp2d34	1.21346
Gm6588	1.21551
Nlgn1	1.21605
Ankrd33b	1.21623
4930520O04Rik	1.21817
Gm17501	1.21926
Phyhd1	1.22062
Gja6	1.22163
Fbxw18	1.22283
Rnf125	1.2237
Ninj2	1.22497
Tdgf1	1.22517
Naaladl1	1.22538
2810403G07Rik	1.22553
Nmrk2	1.22737
Wfdc6a	1.22782
Il1r1	1.23054
Gnb3	1.23182
9030613N10Rik	1.23223
Ccdc108	1.2327
2900005J15Rik	1.2336
Thpo	1.23734
Vmn1r22	1.2375
Zfp395	1.2403
BC030499	1.24177
Ush2a	1.24233
Calcb	1.24357
Dnahc9	1.24702
Col24a1	1.24766
4933427I22Rik	1.24816
Col20a1	1.24965
Mthfd2	1.25
Cyp4x1	1.25262
Opn1mw	1.25373
Enpp3	1.25596
5430420F09Rik	1.25611
Calca	1.26067
C030017K20Rik	1.26153
Mccc2	1.26575
Gm17745	1.26763
Epha10	1.26806
Dennd2d	1.27063
4833417C18Rik	1.27589
Clint1	1.27748
Magi1	1.27752
Stom	1.27986
Cyb5r2	1.28011
Etnk2	1.28136
Col16a1	1.28535
Gm6583	1.28961
Fosl2	1.2936
Ccdc63	1.2994
Prl7c1	1.30094
Sdr16c6	1.30168
Fgf23	1.30466
Traf3ip2	1.30632
Olfr354	1.30662
8030411F24Rik	1.31013
Prol1	1.31309
Neb	1.31332
Vmn1r8	1.31524
Olfr1497	1.31656
Maff	1.31866
Asxl3	1.31871
4930546C10Rik	1.32025
Trim63	1.32086
Olfr397	1.32102
5330411O13Rik	1.32697
Col6a6	1.32917
Ccdc40	1.33099
Fosb	1.33101
Pramel4	1.33161
Edn3	1.33411
Fam71b	1.33423
Slc7a3	1.33479
1700060C20Rik	1.33554
Gdf6	1.34281
4930525M21Rik	1.34285
Tex14	1.34497
Tmem171	1.34567
Lcorl	1.35279
Bcl2l11	1.35285
Olfr701	1.35309
1700034P13Rik	1.35383
Acsf2	1.35717
Vmn2r112	1.35809
Dnajc22	1.35923
Csf3	1.36165
Abca14	1.36416
Scgb1b2	1.36527
Glis3	1.36773
Acacb	1.36793
Ccne2	1.36802
Pdk4	1.36878
Gm14725	1.37139
Gm10143	1.37274
Plod1	1.3774
H2-M9	1.37922
Olfr193	1.38392
Ctsr	1.39442
4930562C15Rik	1.39711
8030451A03Rik	1.3997
Olfr963	1.40455
A930011G23Rik	1.40622
Rfx8	1.41056
4933426K07Rik	1.41153
Mt1	1.41982
Gm5755	1.42052
Wdfy4	1.44355
Kap	1.44369
Slc9a1	1.44399
Taar9	1.46384
Csrp3	1.47082
1700095J03Rik	1.48292
Olfr574	1.50982
Aff2	1.51323
AI195470	1.52202
4930502C15Rik	1.53032
Il25	1.53301
F13b	1.54789
Fut7	1.57448
Try4	1.58759
Lrrc69	1.59012
Cd163l1	1.59164
Spata1	1.6226
Unc93a	1.62591
Tas2r120	1.63027
Olfr867	1.64372
Itgae	1.64644
Vmn1r75	1.65798
Dspp	1.66033
Olfr1040	1.67129
Ccdc114	1.68689
Gm9914	1.68994
Sycp3	1.69901
Eme1	1.73219
Retnlg	1.73674
Nt5c1b	1.7502
1700012B07Rik	1.94009
Olfr1157	1.97373
4930567K20Rik	1.99985
Uts2	2.03628
4930505M18Rik	2.10128
B3gnt5	2.13903
Speer2	2.23601
BC106179	2.24109
Ces1h	2.24158
C79798	2.32117
Tff1	2.32945
Txndc8	2.36667
Klra23	2.38493
Dsg2	2.39675
4933402J07Rik	2.41046
Olfr857	2.45238
Olfr171	2.47374
Nid1	3.11021
Olfr741	3.11129
C230029M16	3.23362
Olfr1209	3.57414
Olfr1472	3.66843
Crct1	3.71261
Avpr2	4.22361
AU015558	4.25407
BC049730	4.56413
Fgf21	5.2326
Spag17	5.71473
Olfr722	7.34977
Agbl4	8.20273
Oosp1	10.1989
4933430H16Rik	10.3406

## Sheet: Sert HZ(c) vs wt(c)
Gene name	Fold change
Gpr113	-9.10131
1700040F15Rik	-5.4518
Defb6	-5.36975
Nobox	-5.31984
Sly	-5.1611
Akr1c20	-4.89543
Klrb1b	-4.69285
Spdyb	-4.29469
Olfr874	-4.11744
2610318N02Rik	-3.80345
9330175E14Rik	-3.60056
Olfr401	-3.30411
Lipc	-3.28111
1700084F23Rik	-3.23314
Slc34a2	-3.12682
4933438K21Rik	-3.07138
Pycr1	-2.90861
Olfr607	-2.83477
Mettl5	-2.82498
Gm4847	-2.8062
Mcpt2	-2.78586
Adam24	-2.78271
Ccdc158	-2.76504
Vmn1r18	-2.75803
4930562F07Rik	-2.61882
Olfr208	-2.60639
Hrasls5	-2.60142
Vmn1r122	-2.56499
Evc	-2.56258
Magea1	-2.51671
F7	-2.47369
Rhbdd1	-2.47251
Hspb7	-2.45645
Fcrlb	-2.4495
Olfr981	-2.41863
C130026I21Rik	-2.41739
4930528A17Rik	-2.41058
Gm904	-2.40372
Zfp54	-2.38435
Olfr90	-2.38203
4933430I17Rik	-2.37336
Krtap12-1	-2.31851
Sprr4	-2.3009
1700034O15Rik	-2.28462
Timm8a2	-2.28449
Elf4	-2.27683
Lca5l	-2.2749
Tgtp1	-2.27402
4930445B16Rik	-2.26362
Dnajb8	-2.25883
Tacr2	-2.25761
Wnt1	-2.2454
Tcstv3	-2.24364
Gm12633	-2.24273
1110020C17Rik	-2.22352
Acoxl	-2.21684
Agbl3	-2.21309
Vmn1r174	-2.21218
Serpina3m	-2.20718
Vmn1r197	-2.19672
9230114J08Rik	-2.19409
Dsg1c	-2.19016
Kif12	-2.17452
4933416A02Rik	-2.16602
Bcl2l14	-2.15378
Gm16982	-2.14905
Gnat2	-2.14398
Cd247	-2.14323
Gm16505	-2.14166
Defb26	-2.12218
A730032A03Rik	-2.11986
Rxfp3	-2.11928
Wdr72	-2.11635
Zfp780b	-2.11599
A530013C23Rik	-2.11499
Stfa2	-2.11474
Angptl7	-2.10918
Exoc7	-2.10801
H2-M11	-2.10736
Kctd11	-2.10392
Olfr774	-2.09725
Otol1	-2.09412
Wfdc6a	-2.08836
Vmn2r10	-2.0824
Oxct2b	-2.07588
Txndc8	-2.07575
Oog4	-2.06757
Olfr735	-2.06353
Fam38b	-2.05925
4930517G19Rik	-2.05427
1700083H02Rik	-2.05175
3110062M04Rik	-2.0514
Cnksr1	-2.04677
BC106175	-2.04392
Papln	-2.04292
Dph1	-2.03424
Defb33	-2.03348
4921517O11Rik	-2.03137
Gm10475	-2.03098
Erv3	-2.00974
Olfr113	-2.00521
4930554G24Rik	-2.00169
Reck	-1.99793
Gc	-1.99396
Vmn1r121	-1.99055
Wfdc6b	-1.98925
Ssc5d	-1.98691
Nxf3	-1.97557
Nespas	-1.96698
Defb42	-1.96119
Galr3	-1.95884
Gm5105	-1.95598
1810008I18Rik	-1.95329
1700007H22Rik	-1.9515
Epgn	-1.93874
9230102O04Rik	-1.92151
Trim43b	-1.91488
Olfr123	-1.91216
Gimap4	-1.90574
Terc	-1.90455
2410007B07Rik	-1.90282
Tert	-1.88359
Plac8	-1.88233
Cpne1	-1.87872
Nhlrc4	-1.87614
Adamts12	-1.87247
4930406D18Rik	-1.86975
G6pc	-1.86532
Klra15	-1.85556
Ubqlnl	-1.85114
Olfr1201	-1.83876
2700022O18Rik	-1.83689
Chrm4	-1.83505
Cldn4	-1.83019
5033421B08Rik	-1.82703
Tlcd2	-1.81134
Rfesd	-1.81104
Cpb2	-1.81085
Sqstm1	-1.79698
Gpr141	-1.79087
6030498E09Rik	-1.78044
Tcp11	-1.75808
Olfr1043	-1.75541
Cma1	-1.75465
4933433C11Rik	-1.75131
Tmigd1	-1.74444
Bmp3	-1.74393
Kif24	-1.7438
4921513H07Rik	-1.742
Gm17783	-1.73902
Fbxo24	-1.73742
Olfr1423	-1.73248
4930550C17Rik	-1.73149
Cpped1	-1.72296
Fignl1	-1.71841
1700123L14Rik	-1.71367
Cyct	-1.7107
Pdzd7	-1.70314
3110009E18Rik	-1.69939
Cyp2t4	-1.69319
4932411E22Rik	-1.69002
Ush1c	-1.68896
Cd209b	-1.68783
Gm5891	-1.68616
1190001M18Rik	-1.68551
Tlr8	-1.68256
Olfr225	-1.6749
4930557B15Rik	-1.67468
4930481B07Rik	-1.66521
Gstm7	-1.66497
Rfx3	-1.66392
A730009L09Rik	-1.65911
Glod4	-1.65428
Cyp2c50	-1.65316
Xlr3a	-1.64618
4933424G06Rik	-1.64012
Zfp945	-1.62147
Irs3	-1.61812
A930038G18	-1.61111
Fam83e	-1.60371
Gpr81	-1.60322
S100a3	-1.60263
Spert	-1.60162
Gm10034	-1.59943
4930524N10Rik	-1.59408
AU046084	-1.58279
Tfpi	-1.5687
E230025N22Rik	-1.56378
Cib3	-1.56132
Plau	-1.55933
Abcc6	-1.55858
4930415F15Rik	-1.54511
Sox15	-1.53529
Amdhd1	-1.53108
Mpg	-1.52599
Gm10723	-1.52413
Ccne1	-1.52042
Tsix	-1.51841
Tor1aip2	-1.51685
Nlrp14	-1.51626
Kcnk16	-1.51377
Gm2379	-1.51123
Gm6938	-1.50755
H2-M1	-1.49236
1110020A21Rik	-1.49165
Txn2	-1.49157
Olfr1393	-1.48449
Nfya	-1.47553
Dnajb11	-1.47424
Spna1	-1.47038
Nif3l1	-1.46713
C79246	-1.46679
Crygc	-1.46669
AI428898	-1.46668
Slurp1	-1.46121
4921516I12Rik	-1.45995
Olfr1062	-1.45067
Gm7972	-1.44693
Upk2	-1.44623
Lpin3	-1.44187
Cdc42bpg	-1.43877
Defb2	-1.43315
Gm10732	-1.43314
LOC100503338	-1.43011
Gm10822	-1.42587
A430088P11Rik	-1.41959
Gm14420	-1.4173
Prm3	-1.39872
Hif1a	-1.39843
Exoc3l2	-1.39438
Gm10375	-1.39347
Agmat	-1.39272
Gm10280	-1.39148
BC061194	-1.39138
Kcnrg	-1.38478
Trim68	-1.38476
Taf12	-1.38324
Ins2	-1.38186
Klhdc8b	-1.37987
Alg3	-1.36985
Gprc5a	-1.36939
Slc26a1	-1.36792
Dcps	-1.36303
Art2b	-1.35836
Cdc25c	-1.34906
Gm13372	-1.34517
BC061237	-1.34492
5031425F14Rik	-1.34298
Stox1	-1.33654
Cnn3	-1.33501
4933435F18Rik	-1.33421
Txndc2	-1.33399
Tcte2	-1.33323
1700012A03Rik	-1.33307
Ccdc78	-1.3299
1700003F12Rik	-1.32435
Gm8630	-1.31772
1700055N04Rik	-1.31545
Wnt2	-1.31435
Gm2483	-1.31417
AI414108	-1.31304
AY074887	-1.30851
Sgk3	-1.30177
A930003A15Rik	-1.29812
Pick1	-1.29557
Ush1g	-1.27274
Csf2rb2	-1.27192
F630201L12Rik	-1.2681
Gm5887	-1.26761
Tpsb2	-1.26718
Olfr373	-1.26539
Gm5860	-1.26528
Kif5b	-1.26348
C030014O09Rik	-1.26194
Dzip1	-1.25949
Olfr1170	-1.25929
Gm5144	-1.25602
Oprm1	-1.25558
5430427G11Rik	-1.2538
Mtm1	-1.24935
Anxa8	-1.24151
Olfr237-ps1	-1.2397
Adat1	-1.23749
Cnnm3	-1.23688
4930413G21Rik	-1.23603
Ephx1	-1.23476
A930011G23Rik	-1.23471
Rbpjl	-1.23104
Col14a1	-1.23086
5730419F03Rik	-1.22756
Frmd4b	-1.22715
Ccl19	-1.22505
Tubgcp4	-1.22409
Olfr338	-1.22325
2210417A02Rik	-1.22282
Olfr1368	-1.21938
D230044P21Rik	-1.21868
Stx8	-1.21861
Gm6787	-1.21818
E030019B06Rik	-1.21712
Rpl14	-1.2171
Hist1h3i	-1.21587
Paip1	-1.21538
Gm13180	-1.21384
Srcap	-1.20801
Rorc	-1.20756
Ppp1r12b	-1.20724
Chrna3	-1.20603
Wdfy3	-1.20499
Sh3bp1	-1.20417
Soat2	-1.20404
Tns4	-1.20336
5031420N21Rik	-1.20189
Lrrc46	-1.20183
Ireb2	-1.20044
Gal3st3	1.20129
Ppm1n	1.20823
Enpp3	1.22111
Vmn2r78	1.22172
Sypl2	1.22687
Gse1	1.25276
Stat3	1.26016
Olfr1020	1.26352
A430078G23Rik	1.27283
Fermt1	1.27838
Ces2c	1.2811
Lce1e	1.28441
Csnka2ip	1.30023
Bub1	1.30037
AU045717	1.30056
Tchhl1	1.30065
Olfr143	1.30382
C330005M16Rik	1.31081
Ssxa1	1.31395
Gm3907	1.31817
2310011E23Rik	1.31994
1700093K21Rik	1.3249
AY702103	1.32805
4930404H11Rik	1.32941
Spata1	1.34094
2610015P09Rik	1.34212
Olfr847	1.34482
Fam84b	1.3525
Gys2	1.3567
Syce1	1.35871
4921534H16Rik	1.36105
1700019P21Rik	1.36142
Olfr1121	1.3619
Ston2	1.36436
Olfr571	1.36568
AI844685	1.37432
Gm355	1.37912
Gm17359	1.38162
Olfr1032	1.38551
Olfr1299	1.3866
5730585A16Rik	1.3873
Gm10714	1.38785
2810417H13Rik	1.39086
Tshr	1.39308
Edar	1.40596
AI195470	1.40614
Efcab11	1.4069
7420426K07Rik	1.4124
Trav14d-3-dv8	1.41561
Tff1	1.41733
Olfr1414	1.42265
AI853363	1.42473
A130030D18Rik	1.42553
4930545L08Rik	1.42758
Cdk5rap1	1.43362
Gm13999	1.43365
4930579G18Rik	1.43879
Slc7a2	1.44267
A530021J07Rik	1.44842
Hnf1a	1.44874
Ppp1r14d	1.45043
Gm7538	1.45306
Socs6	1.45457
Usmg2	1.46013
Cryge	1.46042
Gm10459	1.46486
Cpvl	1.46637
Kif7	1.4671
Dppa3	1.46907
Hsd3b4	1.47226
E330014E10Rik	1.47453
Ulbp1	1.47565
4930511M06Rik	1.47685
Serpina3a	1.48901
Lce1i	1.50009
Gm12408	1.50098
Gm10345	1.50155
Asb12	1.50426
1700018F24Rik	1.5079
Vmn1r132	1.51776
Brca1	1.52031
D830044D21Rik	1.52789
Igh-VJ558	1.53053
Zcchc5	1.53812
AA763521	1.55357
Olfr888	1.55845
Gm10113	1.56308
1700011B04Rik	1.56747
Gm5127	1.61885
4930500A05Rik	1.64458
4930434F21Rik	1.65595
Vmn1r20	1.65683
Rpl39l	1.66084
Olfr613	1.66123
Gm6590	1.6845
Sprr2g	1.70383
Depdc1a	1.70434
Tnfsf18	1.70693
Usp44	1.70766
Ldlrad1	1.71152
Gm8633	1.73631
Sult6b1	1.78145
Olfr26	1.78766
2310015D24Rik	1.79742
Smok2a	1.83641
AU042410	1.86916
Fer1l5	1.88364
Gm9903	2.17393
Cyp1a1	2.35992
Gdpd4	2.46212
1700025N23Rik	2.49007
Tceanc	2.56827
Vsig10	2.95328
Mstn	3.26348
Slc6a4	3.38
Rftn2	3.54918
Olfr1454	3.8848
Gfi1	4.40015
Olfr519	4.4189
Nlrp9b	6.11214
Vmn2r1	7.29333
Psmb11	7.30637
Serpinb7	7.46912
Fhdc1	7.47339
AU015836	7.64053
Olfr610	9.89103

## Sheet: Sert HZ(t) vs Sert HZ(c)
Gene name	Fold change
Fhdc1	-2.73654
Vmn1r193	-1.84939
Asxl3	-1.68647
Cdk1	-1.66386
Slc16a6	-1.66249
AU015836	-1.65399
Azi2	-1.65376
Bfsp2	-1.55883
Col1a1	-1.47023
Olfr406-ps	-1.46991
Gal3st3	-1.45432
Kdr	-1.43478
Trim59	-1.41361
Serpinb1a	-1.38805
Six2	-1.38602
5430435G22Rik	-1.37919
1700007E05Rik	-1.37633
Cyp2e1	-1.3702
Inmt	-1.34756
Krt8	-1.34504
Gjc2	-1.32933
Cdc42ep1	-1.32549
Insc	-1.3182
Cdca3	-1.31355
Apln	-1.30981
Ctsk	-1.30594
Gjb2	-1.30005
Igsf1	-1.29909
P2ry13	-1.29735
Aqp4	-1.28997
Tmprss5	-1.28943
Nes	-1.28705
Fabp7	-1.28685
Lrrc32	-1.28603
Basp1	-1.28382
Erdr1	-1.27061
Tcf7l2	-1.27021
Sox10	-1.26829
Gm4432	-1.26714
Cd209f	-1.26643
Slc40a1	-1.2657
Tst	-1.26124
Sox2ot	-1.25775
Sfxn5	-1.25682
Tmem88b	-1.25615
Hic1	-1.25534
Decr2	-1.25329
Wfdc18	-1.25306
Lum	-1.25047
Kcne2	-1.24817
Gjb1	-1.24644
Hes5	-1.246
Rasl10b	-1.24517
Serpinh1	-1.24476
Emp2	-1.24392
Ninj2	-1.24235
Gp9	-1.24134
Klk6	-1.24055
Fam101a	-1.24049
Gng11	-1.23884
9330188P03Rik	-1.23423
Elovl7	-1.23264
Slc13a3	-1.23255
Igfbp2	-1.23134
Col1a2	-1.2296
Cldn5	-1.22825
Ednrb	-1.2267
Tmem98	-1.22553
Tbcd	-1.22548
Ptplad2	-1.22385
Bcas1	-1.2232
Tmem125	-1.22263
Gm5067	-1.22259
Itga6	-1.22243
Adamts4	-1.21932
Alpl	-1.21857
Slco1c1	-1.21608
Nfia	-1.21534
Car2	-1.21494
Dnajc27	-1.21486
Syt6	-1.21359
Kcnq1	-1.21316
Gal3st1	-1.211
Plekho2	-1.21075
Uaca	-1.21026
4930506C21Rik	-1.20894
Cd70	-1.20859
Cdc42ep2	-1.20832
Alg11	-1.2081
Nrn1l	-1.20745
Zfp36l1	-1.20719
Ly6g6d	-1.20715
Prr5l	-1.2051
Lxn	-1.20423
Jun	-1.20281
Pltp	-1.2027
S100a4	-1.2027
Pik3c2b	-1.20104
Lgals3	-1.20055
1810010H24Rik	1.20029
Nqo2	1.20045
Fam134a	1.20089
Amica1	1.2014
Pisd-ps3	1.20176
Arvcf	1.20178
Gstm4	1.20233
A430105D02Rik	1.20256
Nrip2	1.20283
Ccdc155	1.20286
Btf3	1.20297
Srcap	1.20315
Gstm7	1.20331
Abcb8	1.20423
1700016P03Rik	1.2075
Zim1	1.20847
Tph2	1.20882
Odf2	1.21112
Spink8	1.21146
Slc2a6	1.21177
Kcnk6	1.21182
Sun1	1.21216
Tspear	1.21297
Arfgap2	1.21405
Muc13	1.2147
Dlk2	1.21603
Trim60	1.21805
Fbf1	1.21912
Vwf	1.21989
Pmaip1	1.22002
Ube2dnl2	1.22036
Rem2	1.22047
Ly6a	1.22156
Olfr1251	1.22237
Gnmt	1.22298
Gm11681	1.22299
Ms4a6d	1.223
Sap30	1.22301
Gm12250	1.22471
B4galnt4	1.22512
Tekt5	1.22518
Rhou	1.2261
Gm10835	1.22611
9530062K07Rik	1.22687
Cecr5	1.22715
Gltscr2	1.22759
Slco4a1	1.22763
F830014O18Rik	1.22784
Gm10844	1.22848
Olfr577	1.22891
Grhpr	1.22946
Wdr31	1.22992
Vcam1	1.23028
Zfand4	1.23048
Farsa	1.23081
Ncapd3	1.23197
Pcyt2	1.23327
4930415C11Rik	1.23474
Ooep	1.23631
Sh2d6	1.23741
A430106A12Rik	1.23759
Pfn1	1.23851
Fam83a	1.23919
Fam189a2	1.24005
A730020M07Rik	1.24007
Mvp	1.24044
Olfr1170	1.2409
Tsku	1.24192
Nsun6	1.24291
Ccl19	1.24381
A730011C13Rik	1.24409
Nop16	1.24445
Ltk	1.24527
Heph	1.24564
Bzrap1	1.24602
Tamm41	1.24804
Smox	1.24811
Emilin2	1.24867
Gadd45g	1.24975
Ablim1	1.25089
Gm4470	1.25219
Mthfd2	1.25223
Cnnm3	1.25234
Tppp3	1.25248
1700016J18Rik	1.25342
Ush1g	1.25358
Tmem201	1.2537
3300002A11Rik	1.25619
Agt	1.25624
Dach2	1.25693
Tbc1d2	1.25891
4933405D12Rik	1.25931
Olfr237-ps1	1.25933
Olfr611	1.25958
Prodh	1.2596
Fbln5	1.25966
Nat9	1.25995
Tnfrsf13b	1.26039
Ankrd54	1.26157
Pon2	1.2618
Ptgs2	1.26371
Pim3	1.26375
Dbil5	1.26467
Gm833	1.26546
Lhb	1.26564
Plvap	1.26773
Creb3l1	1.2682
Olfr373	1.26821
Gm10428	1.26866
Mc5r	1.26908
AW555355	1.27009
DXBay18	1.27068
Ufd1l	1.27074
Shmt2	1.27228
Kdm2b	1.27261
Upk2	1.27268
Cyb5r1	1.27348
4921531P14Rik	1.2746
Tgm2	1.27629
A930024E05Rik	1.27651
Klk1b9	1.27692
Oscp1	1.27822
Apoc3	1.27835
Stox1	1.28
Sh2b2	1.28127
F3	1.28142
Stpg2	1.28255
Zfp189	1.28363
Cacna1h	1.28787
Pnpla7	1.28853
Lias	1.29104
Gsx2	1.29108
Mul1	1.29153
Gm13372	1.29823
Rhox3f	1.29854
Calca	1.29886
Gm3161	1.3005
Gprc5a	1.30128
9030619P08Rik	1.30361
Tob2	1.30531
Cabp2	1.30556
Zbtb8a	1.30585
Rrp8	1.30704
Adm	1.30783
Csf2rb2	1.30803
Ins2	1.31151
Slc26a1	1.31172
Mrgpra2b	1.31694
Gm14124	1.32164
Slc7a3	1.32471
Avpr1a	1.32477
Serpinb9e	1.32766
BB166591	1.32791
Maff	1.33017
Agmat	1.3314
Mt2	1.33212
Skint6	1.33238
Olfr458	1.33504
Ly6g	1.33642
4930478P22Rik	1.33846
Gm1631	1.33959
Vps33b	1.34247
Cbln3	1.34515
Trim68	1.34614
1700003F12Rik	1.34698
Ulk4	1.3485
Gtsf1	1.34878
Alg3	1.35
Apol7a	1.35228
Klf15	1.35312
Lyve1	1.35544
1700113H08Rik	1.36101
Rnf26	1.36228
Abhd15	1.36447
Ptpn3	1.36732
Tekt4	1.36732
Fam160b2	1.37031
Tssk4	1.37054
2310034O05Rik	1.37094
Nxpe3	1.3715
Nek2	1.37157
Pick1	1.37252
Otop1	1.37465
Cd300lf	1.37545
Pip5k1a	1.37608
Polr3e	1.37616
Abcc6	1.37917
Fam107a	1.38094
A430088P11Rik	1.38235
Atf1	1.3835
AA667203	1.38405
Nfya	1.38582
4930444M15Rik	1.38937
Ucn	1.39279
Nudcd1	1.39322
Tmem52	1.39353
Polr1b	1.39463
Ttll1	1.3958
2810021J22Rik	1.39766
1700084E18Rik	1.39824
Gm6687	1.40019
9430008C03Rik	1.4009
Ston1	1.40252
Ttc38	1.40325
Gm14420	1.40496
C85181	1.40569
Tcf23	1.40831
Crybb1	1.40832
Gm10753	1.4091
4921504E06Rik	1.41214
1700055N04Rik	1.41567
Rasl11a	1.41577
Pdk4	1.42493
Phyhd1	1.42738
Gm749	1.4294
Fas	1.43398
Rad9b	1.43399
4933406J10Rik	1.43522
Dzip1	1.43557
Il1r1	1.43694
E130119H09Rik	1.44046
Il17rc	1.44111
Lrrc46	1.44465
Tfpi	1.44477
Efcab4b	1.44521
A330032P22Rik	1.44573
Map3k6	1.44781
Tpsb2	1.45198
Olfr350	1.4675
Htr6	1.46764
Acer2	1.46823
Lipf	1.46853
Gm10034	1.46942
Lgr6	1.47038
Gm9776	1.47141
Il12rb1	1.47159
Ppp1r27	1.47281
Icosl	1.47368
Rasd1	1.47772
Calcrl	1.48333
Net1	1.48862
D7Ertd807e	1.49568
Dcps	1.49744
Fbxw21	1.5048
Rag1	1.50512
Olfr1247	1.51249
Lpin3	1.5223
4921516I12Rik	1.52519
5830407E08Rik	1.52589
Mylpf	1.53536
Aldoart2	1.53675
A330015K06Rik	1.53695
Pdzd7	1.53913
Ifi204	1.53971
Hs6st1	1.53998
Gm10280	1.54209
Sgk3	1.54296
Edn1	1.54815
4930451I11Rik	1.54823
Cpped1	1.55013
Ddit4	1.55182
Gm6377	1.56226
1110020A21Rik	1.56305
Prop1	1.56432
Cc2d2b	1.56754
Rnaset2a	1.58423
Xdh	1.58597
C530008M17Rik	1.58771
Rfx3	1.59054
Spert	1.59087
Cdc42bpg	1.59173
Eif4e1b	1.59236
Plekhf1	1.59449
Txnip	1.5949
Mpg	1.59602
Cebpd	1.60017
Lcn6	1.60132
Gm813	1.60777
AU046084	1.60808
Mpp4	1.61522
Gm9895	1.61682
C79246	1.62232
Usp44	1.62497
A730090H04Rik	1.62514
Tecrl	1.63032
Olfr1043	1.63086
Olfr1002	1.63239
Exoc3l2	1.63502
Gm10732	1.63611
4930481B07Rik	1.63814
Stab2	1.64169
Fignl1	1.64787
Myo5b	1.64863
AA416453	1.6503
Fam83d	1.65051
1810011O10Rik	1.65057
4932411E22Rik	1.65205
Gjb3	1.65221
Atp13a4	1.65447
Il1b	1.66356
S100a3	1.66689
Cpne1	1.66941
Gm7104	1.67074
Pcnxl3	1.67129
Cyp2t4	1.67269
Nfkbia	1.67365
3110009E18Rik	1.68546
Gm10693	1.6904
Gm3289	1.70265
Olfr123	1.70338
Wfikkn2	1.71301
Nprl3	1.71395
Vmn1r237	1.71407
Duoxa2	1.71966
6030498E09Rik	1.73437
Tbc1d21	1.73533
Sqstm1	1.73748
Olfr620	1.73791
Fosl1	1.73834
5033421B08Rik	1.73946
Fbxo24	1.74204
Ankrd33b	1.75638
Gm10751	1.75783
4921513I08Rik	1.75849
Gabrr3	1.76293
Slurp1	1.76447
Defb45	1.76842
Sds	1.76962
Slc26a8	1.77184
Terc	1.77283
4930556A20Rik	1.77805
Olfr622	1.7804
Adam30	1.78212
Tex15	1.79345
Chrm4	1.80183
Rfesd	1.8028
Nlrc5	1.8092
Gm3916	1.81807
Pycr1	1.81871
G6pc	1.82028
4833427F10Rik	1.82108
Tert	1.82199
A430048G15Rik	1.8221
2900057B20Rik	1.82857
Gimap4	1.83186
Vmn2r107	1.83484
Bpifb1	1.84263
1810008I18Rik	1.84469
Bmp3	1.84904
Tlcd2	1.85044
Fam83e	1.8553
Cpb2	1.856
Ugt1a6b	1.8602
Gm2022	1.866
Olfr774	1.88165
Kcnk16	1.88417
Arl4d	1.89186
1600012P17Rik	1.89381
Olfr497	1.90532
2700022O18Rik	1.90624
Gm6521	1.90874
Sult1a1	1.91038
Tcp11	1.91439
Ssc5d	1.91777
H19	1.92028
Wfdc6a	1.92462
Vmn1r101	1.92481
Reck	1.93101
Vmn1r122	1.93958
Gm5105	1.94265
Epgn	1.95189
Zfp945	1.95615
Erv3	1.96059
Vmn1r227	1.96459
Lrg1	1.96925
Lcn2	1.97308
Wfdc6b	1.97549
Cd247	1.97704
Atp7b	1.97851
Olfr113	1.98894
Papln	1.99392
Dph1	1.99545
Olfr1431	2.00492
Angptl7	2.00613
Vmn2r10	2.01269
9230102O04Rik	2.01313
Trim43b	2.02826
Bcl2l14	2.03805
Ada	2.0381
Arrdc2	2.05852
Olfr867	2.06273
4930517G19Rik	2.06539
Defb26	2.06988
H2-M11	2.07015
Abcc12	2.0747
Oxct2b	2.07636
Rxfp3	2.07816
1700011A15Rik	2.08131
A530013C23Rik	2.08138
Kctd11	2.08421
A730032A03Rik	2.08599
Gm16982	2.08702
Btn1a1	2.08828
Olfr90	2.09092
4933416A02Rik	2.09371
Elf4	2.09407
Zfp54	2.10814
Gm12945	2.12824
Fbxw19	2.12899
Gm16505	2.13713
Stfa2	2.14631
Kif12	2.15022
Cnksr1	2.15365
Dsg1c	2.16933
Hsd17b11	2.17132
Agbl3	2.17297
Gm9878	2.17298
Vmn1r197	2.19274
1110020C17Rik	2.19611
Defb33	2.20129
Mt1	2.21482
Gm12633	2.21733
Gc	2.22008
Scgb3a1	2.22078
Pira7	2.22297
Olfr810	2.23574
Krtap12-1	2.24626
Serpina3m	2.24672
Wnt1	2.26736
Pvrl4	2.27053
Gnat2	2.28
Evc	2.28388
Gm12580	2.29161
Olfr1487	2.29544
Tgtp1	2.30624
Olfr1472	2.31102
Vmn1r174	2.3296
Krtap11-1	2.34248
Olfr607	2.35061
Sgk1	2.36842
Dnajb8	2.37021
4930528A17Rik	2.37497
Cdkn1a	2.37965
Sprr4	2.38181
F7	2.40367
Rgs1	2.41231
4933430I17Rik	2.41582
Olfr681	2.41752
Txndc2	2.42421
4930406D18Rik	2.43479
Fcrlb	2.44273
Magea1	2.44669
Rhbdd1	2.44763
1700034O15Rik	2.46
Lilra6	2.46939
Ch25h	2.50558
Vmn1r18	2.51556
4931431F19Rik	2.54349
Umod	2.56223
9130019O22Rik	2.57658
Hrasls5	2.60209
Rgsl1	2.62114
Xkr9	2.64866
Gm13177	2.65805
Timm8a2	2.66318
Olfr401	2.66572
BC048502	2.71326
9230113P08Rik	2.7262
Mmp10	2.74026
Ttbk1	2.74411
5730457N03Rik	2.7957
Adam24	2.80027
Mcpt2	2.8298
Bhmt	2.8936
B3gnt5	2.90701
Acoxl	2.93676
Prss46	2.94224
Ccdc162	3.02165
Gm4847	3.02305
Txndc8	3.04186
9330175E14Rik	3.0637
Ssxb10	3.11451
Ly9	3.12638
1700003E24Rik	3.17851
Lao1	3.21418
Akr1c20	3.29844
4921515L22Rik	3.3211
Cacnb2	3.3258
Glt6d1	3.3531
Uts2	3.38
Olfr735	3.4388
Defb42	3.59579
Ms4a4a	3.60978
Lipc	3.63858
Olfr208	3.63893
4930557B15Rik	3.66383
4933436I20Rik	3.70773
Olfr1354	3.73162
Ccdc54	3.74028
Vmn2r111	3.78513
Kir3dl1	3.8109
Synpo	3.8661
Gm5432	3.89926
9530020O07Rik	3.92209
Vmn1r232	3.99811
Tex22	4.02345
C230029M16	4.11
Fer1l4	4.1677
Gstm6	4.18285
Col28a1	4.22457
Bnc1	4.36244
1700023D09Rik	4.37733
Ambn	4.38593
Clec4d	4.40119
Foxf1	4.41636
Olfr683	4.45142
4921517O11Rik	4.46103
Hspb7	4.46307
Zfy2	5.02211
Igll1	5.1352
Gp2	5.1553
Olfr1012	5.21646
P2rx2	5.27578
Fgf21	5.3392
Mettl5	5.3773
Alb	5.41095
AU015558	5.4181
4930505M18Rik	5.47562
Olfr161	5.52414
Scgb2b3	5.56784
Olfr849	5.58957
Rxfp2	5.68003
Psg20	5.7846
Neurl3	5.81039
Vmn2r62	6.00157
4933416I08Rik	6.00463
Mpo	6.12608
Alx1	6.17053
Gm16497	6.22416
Gm3598	6.29279
1700048B10Rik	6.33614
Sox15	7.18979
Orly	8.39026
1700025F24Rik	9.05894
Sly	9.16723
C9	9.56933
1700040F15Rik	10.0179
Wfdc8	10.1344
4921509O09Rik	13.1836
Defb6	13.2799
Ccdc158	21.9
